# Supplementary material for: Patients in hospital with confirmed bacterial airway infection are significantly more likely to have a respiratory virus co-infection
Source: J Med Microbiol. 2025 Jul 11;74(7):001996. doi: 10.1099/jmm.0.001996 (PMC12251083; doi:10.1099/jmm.0.001996)
Supplement: Table S1. [file jmm-74-01996-s001.xlsx]

## Sheet: Sheet1
An	Specimen	Virus Result	Virus Identified	16S RT qPCR	16S Sequencing Result	Culture Result	Bacteria By Culture	Bacteria by Sequencing
1*	BAL	Negative	Negative	Positive	Negative	Negative	Normal Flora	1 Parvimonas micra 2 Filifactor alocis 3 Veillonella parvula
2*	BW	Positive	HCoV-NL63	Positive	Positive	Positive	Stenotrophomonas maltophilia, Serratia marcescens	1 Stenotrophomonas maltophilia 2 Stenotrophomonas indicatrix 3 Stenotrophomonas sp.
3*	BW	Positive	HCoV-NL63	Positive	Positive	Positive	Stenotrophomonas maltophilia, Serratia marcescens, Pseudomonas species	1 Stenotrophomonas maltophilia 2 Serratia marcescens 3 Stenotrophomonas pavanii
4*	BW	Negative	Negative	Positive	Positive	Positive	Stenotrophomonas maltophilia, Klebsiella pneumoniae, Pseudomonas aeruginosa	1 Stenotrophomonas maltophilia 2 Klebsiella pneumoniae 3 Stenotrophomonas pavanii
5*	Spu	Positive	HRV RSV	Positive	Positive	Positive	Staphylococcus aureus	1 Staphylococcus aureus 2 Staphylococcus pseudintermedius 3 Staphylococcus epidermidis
7	BW	Negative	Negative	Positive	Positive	Positive	Pseudomonas aeruginosa	1 Pseudomonas aeruginosa 2 Pseudomonas stutzeri 3 Pseudomonas otitidis
8*	BW	Positive	HRV	Positive	Positive	Positive	Pseudomonas aeruginosa	1 Pseudomonas aeruginosa 2 Unknown 3 Enterobacter hormaechei
9*	Spu	Positive	HRV	Positive	Positive	Positive	Haemophilus influenzae	1 Haemophilus influenzae 2 Haemophilus aegyptius 3 Unknown
10*	BW	Negative	Negative	Positive	Positive	Positive	Haemophilus influenzae, Moraxella catarrhalis	1 Haemophilus aegyptius 2 Haemophilus influenzae 3 Conservatibacter flavescens
11	BAL	Negative	Negative	Positive	Positive	Positive	Streptococcus pyogenes	1 Streptococcus pneumoniae 2 Streptococcus agalactiae 3 Streptococcus thermophilus
12	BAL	Negative	Negative	Positive	Negative	Negative	Normal Flora	1 Haemophilus haemolyticus 2 Unknown 3 Haemophilus parainfluenzae
13	BAL	Positive	HMPV	Positive	Positive	Positive	Streptococcus pyogenes	1 Streptococcus pyogenes 1 Streptococcus agalactiae 3 Unknown
14*	Spu	Negative	Negative	Positive	Positive	Positive	Serratia marcescens Pseudomonas aeruginosa	1 Klebsiella pneumoniae 2 Serratia marcescens 3 Pseudomonas aeruginosa
15*	BAL	Positive	HPIV-1	Positive	Positive	Positive	Klebsiella pneumoniae	1 Klebsiella pneumoniae 2 Escherichia coli 3 Salmonella enterica
16*	BW	Positive	ADV	Positive	Positive	Positive	Klebsiella pneumoniae	1 Klebsiella pneumoniae 2 Klebsiella quasivariicola 3 Klebsiella variicola
17*	BW	Positive	HRV HBoV RSV	Positive	Positive	Positive	Haemophilus influenzae	1 Haemophilus influenzae 2 Haemophilus aegyptius 3 Haemophilus haemolyticus
18*	BW	Negative	Negative	Positive	Positive	Negative	Normal Flora	1 Haemophilus influenzae 2 Haemophilus aegyptius 3 Unknown
19	BW	Positive	ADV	Positive	Negative	Negative	Normal Flora	1 Unknown 2 Ramicandelaber brevisporus 3 Megasphaera micronuciformis
20*	BW	Positive	HCoV-NL65	Positive	Positive	Positive	Stenotrophomonas maltophilia, Serratia marcescens	1 Neisseria meningitidis 2 Escherichia coli 3 Enterobacter hormaechei
21*	BAL	Negative	Negative	Positive	Positive	Positive	Stenotrophomonas maltophilia	1 Stenotrophomonas pavanii 2 Stenotrophomonas maltophilia 3 Unknown
22	BAL	Negative	Negative	Positive	Positive	Positive	Staphylococcus aureus	1 Staphylococcus aureus 2 Staphylococcus pseudintermedius 3 Bacillus velezensis
23	BW	Negative	Negative	Positive	Positive	Positive	Pseudomonas aeruginosa	1 Pseudomonas aeruginosa 2 Unknown 3 Stenotrophomonas pavanii
24	BW	Positive	HMPV	Positive	Positive	Positive	Pseudomonas aeruginosa, Coliforms	1 Pseudomonas aeruginosa 2 Stenotrophomonas maltophilia 3 Pseudomonas otitidis
25*	Spu	Negative	Negative	Positive	Positive	Positive	Pseudomonas aeruginosa	1 Serratia marcescens 2 Pseudomonas aeruginosa 3 Serratia nematodiphila
26*	BW	Negative	Negative	Positive	Positive	Positive	Pseudomonas aeruginosa	1 Stenotrophomonas maltophilia 2 Haemophilus parainfluenzae 3 Pseudomonas aureginosa
27*	ETT	Positive	HRV RSV	Positive	Positive	Positive	Klebsiella pneumoniae	1 S.Roterodami 2 S.aureus 3. Klebsiella pneumoniae
28	BW	Positive	HPIV-1	Positive	Positive	Positive	Citrobacter freundii	1 Citrobacter murliniae 2 Citrobacter freundii 3 Citrobacter braakii
29*	ETT	Negative	Negative	Positive	Positive	Positive	Klebsiella pneumoniae	1 Klebsiella pneumoniae 2 Klebsiella quasipneumoniae 3 Unknown
30*	BAL	Positive	RSV	Positive	Negative	Negative	Normal Flora	1 Unknown 2 Streptococcus parasanguinis 3 Streptococcus oralis
31	BW	Negative	Negative	Positive	Positive	Negative	Normal Flora	1 Streptococcus pneumoniae 2 Streptococcus vulneris 3 Streptococcus mitis
32	BAL	Positive	IVA	Positive	Negative	Negative	Negative	1 Streptococcus agalactiae 2 Streptococcus dysgalactiae 3 Streptococcus thermophilus
33	BAL	Positive	HRV	Positive	Negative	Negative	Negative	1 Veillonella dispar 2 Streptococcus salivarius 3 Veillonella nakazawae
34	BAL	Positive	IVA	Positive	Negative	Negative	Negative	1 Proteus mirabilis 2 Campylobacter rectus 3 Porphyromonas endodontalis
35	BW	Negative	Negative	Positive	Negative	Positive	Stenotrophomonas maltophilia	1 Granulicatella adiacens 2 Abiotrophia defectiva 3 Haemophilus parainfluenza
36	Spu	Negative	Negative	Positive	Negative	Positive	Klebsiella pneumoniae	1 Streptococcus mitis 2 Streptococcus toyakuensis 3 Streptococcus vulneris
37	BW	Negative	Negative	Positive	Positive	Positive	Stenotrophomonas maltophilia	1 Stenotrophomonas maltophilia 2 Stenotrophomonas pavanii 3 Stenotrophomonas humi
38*	BW	Positive	HRV	Positive	Positive	Positive	Stenotrophomonas maltophilia	1 Stenotrophomonas maltophilia 2 Unknown 3 Stenotrophomonas pavanii
39	BW	Positive	HCoV-OC43	Positive	Positive	Positive	Staphylococcus aureus, Haemophilus influenzae	1 S.Roterodami 2 S aureus 3 Granulicatella adiacens 4 Granulicatella elegans
40*	BW	Positive	HMPV	Positive	Positive	Positive	Serratia marcescens	1 Serratia surfactantfaciens 2 Serratia marcescens 3 Unknown
41*	BAL	Negative	Negative	Positive	Positive	Positive	Klebsiella pneumoniae Stenotrophomonas maltophilia, Coliforms	1 Klebsiella pneumoniae 2 Escherichia fergusonii 3 Shigella flexneri
42	BW	Negative	Negative	Positive	Positive	Positive	Klebsiella pneumoniae, ESBL	1 Escherichia coli 2 Streptococcus thermophilus 3 Klebsiella pneumoniae
43*	BW	Positive	HCoV-HKU	Positive	Positive	Positive	Haemophilus influenzae	1 Haemophilus influenzae 2 Haemophilus aegyptius 3 Unknown
44	BAL	Negative	Negative	Positive	Positive	Positive	Escherichia coli	1 Escherichia coli 2 Enterobacter hormaechei 3 Salmonella enterica
45*	BAL	Negative	Negative	Positive	Positive	Positive	Citrobacter freundii	1 Klebsiella pneumoniae 2 Citrobacter murliniae 3 Citrobacter freundii
46	BAL	Negative	Negative	Positive	Negative	Negative	Negative	1 Unknown 2 Achromobacter pestifer 3 Cutibacterium acne /G23
47*	BAL	Negative	Negative	Positive	Positive	Negative	Negative	1 Haemophilus influenzae 2 Salmonella enterica 3 Unknown 4 Pasteurella multocida
48	BW	Positive	HRV	Negative	Negative	Negative	Negative	1 Unknown 2 Chromobacter xylosoxidans 3 Burkholderia pseudomallei 4 Pseudomonas aeruginosa
49*	BW	Negative	Negative	Negative	Positive	Positive	Staphylococcus aureus	1 Staphylococcus roterodami 2 Staphylococcus aureus 3 Unknown 4 Staphylococcus schweitzeri
50*	BAL	Negative	Negative	Positive	Positive	Positive	Pseudomonas aeruginosa	1 Pseudomonas aeruginosa 2 Haemophilus influenzae 3 Unknown 4 Haemophilus aegyptius
51	BW	Negative	Negative	Negative	Positive	Positive	Haemophilus influenzae	1 Streptococcus pneumoniae 2 Streptococcus mitis 3 Unknown
53	BAL	Negative	Negative	Negative	Negative	Negative	Negative	1 Unknown 2 Capnocytophaga gingivalis 3 Veillonella atypica
54	BAL	Negative	Negative	Negative	Negative	Negative	Negative	1 Unknown 2 Achromobacter mucicolens
55	BW	Negative	Negative	Negative	Negative	Negative	Negative	1 Unknown 2 Achromobacter xylosoxidans 3 Achromobacter denitrificans
56	BAL	Positive	IVA	Negative	Negative	Negative	Negative	1 Unknown 2 Enterobacter cloacae 3 Pontogeneia microdictyi
57	BAL	Negative	Negative	Negative	Negative	Negative	Negative	1 Unknown 2 Ramicandelaber brevisporus 3.Piptocephalis corymbifera
58	BW	Negative	Negative	Negative	Negative	Negative	Negative	1 Sphingobium cloacae 2 Unknown 3 Enterobacter hormaechei
59	BAL	Negative	Negative	Negative	Negative	Negative	Negative	1 Achromobacter mucicolens 2 Achromobacter spanius 3 Achromobacter deleyi
60	BAL	Negative	Negative	Negative	Negative	Negative	Negative	1 Achromobacter xylosoxidans 2 Burkholderia pseudomallei 3 Neisseria meningitidis
61	BW	Negative	Negative	Negative	Negative	Negative	Negative	1 Unknown
62*	BAL	Negative	Negative	Negative	Negative	Negative	Negative	1 Veillonella atypica 2 Achromobacter mucicolens 3 Unknown G47
63*	BAL	Negative	Negative	Negative	Negative	Negative	Negative	1 Achromobacter mucicolens 2 Achromobacter deleyi 3 Enterobacter quasihormaechei 4 Achromobacter spanius
64*	BW	Negative	Negative	Negative	Negative	Negative	Negative	1 Achromobacter mucicolens 2 Unknown 3 Achromobacter deleyi 4 Achromobacter pestifer
65	BAL	Negative	Negative	Negative	Negative	Negative	Negative	1 Unknown
66	BW	Positive	IVA	Negative	Positive	Negative	Negative	1 Klebsiella pneumoniae 2 Klebsiella africana 3 Unknown 4 Achromobacter mucicolens
67*	BAL	Negative	Negative	Negative	Negative	Negative	Negative	1 Achromobacter mucicolens 2 Achromobacter deleyi 3 Unknown 4 Achromobacter insuavis
69	BW	Negative	Negative	Negative	Negative	Negative	Negative	1 Unknown 2 Achromobacter xylosoxidans 3 Achromobacter sp. 4 Streptomyces
70	BW	Negative	Negative	Negative	Positive	Negative	Negative	1 Unknown 2 Staphylococcus aureus
71	BAL	Negative	Negative	Negative	Negative	Negative	Negative	1 Unknown
72	ETT	Negative	Negative	Negative	Negative	Negative	Negative	1 Unknown 2 Burkholderia cenocepacia 3 Burkholderia pseudomallei 4 Cupriavidus taiwanensis
73	BW	Negative	Negative	Negative	Negative	Negative	Negative	1 Unknown
74	BAL	Negative	Negative	Negative	Negative	Negative	Negative	1 Achromobacter xylosoxidans 2 Burkholderia pseudomallei 3 Enterobacter hormaechei 4 Klebsiella pneumoniae
75*	BW	Negative	Negative	Negative	Positive	Negative	Negative	1 Stenotrophomonas maltophilia 2 Burkholderia pseudomallei 3 Achromobacter xylosoxidans 4 Klebsiella pneumoniae
76	BW	Positive	HRV	Negative	Negative	Negative	Negative	1 Achromobacter xylosoxidans 2 Unknown 3 Burkholderia cenocepacia 4 Bordetella holmesii
77*	BW	Negative	Negative	Negative	Negative	Negative	Negative	1 Unknown 2 Burkholderia pseudomallei 3 Achromobacter xylosoxidans 4 Bordetella parapertussis
78*	BAL	Negative	Negative	Negative	Negative	Negative	Negative	1 Achromobacter 2 xylosoxidans 3 Haemophilus parainfluenzae 4 Streptococcus agalactiae 5 Neisseria meningitidis
79*	BAL	Positive	HRV	Negative	Positive	Negative	Negative	1 Achromobacter xylosoxidans 2 Escherichia coli 3 Burkholderia pseudomallei 4 Bordetella parapertussis
80	BAL	Negative	Negative	Negative	Negative	Positive	Elizabethkingia meningoseptica	1 Enterococcus faecalis 2 Unknown 3 Granulicatella adiacens
81	BW	Positive	HRV	Negative	Negative	Negative	Negative	1 Unknown 2 Photobacterium leiognathi
82	BAL	Negative	Negative	Negative	Positive	Negative	Negative	1 Unknown 2 Bordetella parapertussis 3 Tatlockia micdadei
83	BW	Negative	Negative	Negative	Positive	Negative	Negative	1 Klebsiella pneumoniae 2 Achromobacter mucicolens 3 Achromobacter deleyi
84	BAL	Negative	Negative	Negative	Negative	Negative	Negative	1 Haemophilus parainfluenzae 2 Achromobacter mucicolens 3 Achromobacter deleyi
85*	BAL	Negative	Negative	Negative	Negative	Negative	Negative	1 Achromobacter mucicolens
86*	BAL	Negative	Negative	Negative	Negative	Negative	Negative	1 Achromobacter mucicolens 2 Unknown 3 Achromobacter deleyi
Table S1: Samples analysed for Alpha and Beta Microbial Diversity; adenovirus (ADV); influenza A virus (IAV); human rhinovirus (HRV); human coronaviruses (HCoV) 229E, NL63, HKU1, OC43; human parainfluenza viruses type 1 (HPIV-1); human metapneumovirus (HMPV); human bocavirus (HBoV); respiratory syncytial viruses (RSV).
